# Supplementary material for: Unveiling the Role of Protein Kinase C θ in Porcine Epidemic Diarrhea Virus Replication: Insights from Genome-Wide CRISPR/Cas9 Library Screening
Source: Int J Mol Sci. 2024 Mar 7;25(6):3096. doi: 10.3390/ijms25063096 (PMC10969977; doi:10.3390/ijms25063096)
Supplement: Supplementary file 1 [file ijms-25-03096-s001.zip]

Archive with 1 entries (1 files):
- ijms-2872561-supplementary.pdf
